# Supplementary material for: Multilingual voice-enabled informatics tools: Catalyst for equitable AI in HIV and HIV-comorbidity healthcare management
Source: PLoS One. 2025 Oct 21;20(10):e0332573. doi: 10.1371/journal.pone.0332573 (PMC12539699; doi:10.1371/journal.pone.0332573)
Supplement: S1 Appendix — This file consists of the symptoms and interpretations of HIV and conditions of HIV-comorbidity used in WAHMIDS software including the English Words, Yoruba, Hausa and Igbo words used in WAHMIDS and their references. (XLSX) [file pone.0332573.s014.xlsx]

## Sheet: Sheet1
English	Yoruba	Igbo	Hausa	References
Abdominal Swelling	Inu Wiwu/ Ipa Wiwu	Abdom ọzịza	Ciki Kumburi	Google Translate - https://translate.google.com ; Microsoft Translator - https://www.bing.com/translator
Anxiety	Ṣàníyàn	Nchegbu	Juyayi	Google Translate - https://translate.google.com ; Microsoft Translator - https://www.bing.com/translator
Body Aches	Ara irora	Isi ọrịa	Jiki ciwo	Google Translate - https://translate.google.com ; Microsoft Translator - https://www.bing.com/translator
Body Temperature	Ara otutu	ahu okpomọkụ	yanayin jiki	Google Translate - https://translate.google.com ; Microsoft Translator - https://www.bing.com/translator
Confusion	Ìdàrú	Mgbaghoju anya	Ruɗani a	Google Translate - https://translate.google.com ; Microsoft Translator - https://www.bing.com/translator
Coughing	ikọ	ụkwara	Ƙara	Google Translate - https://translate.google.com ; Microsoft Translator - https://www.bing.com/translator
Dementia(Memory Loss)	Iyawere (Isonu iranti)	mgbaka (Nchekwa ncheta)	gigin-tsufa (Rashin ƙwaƙwalwar ajiya)	Google Translate - https://translate.google.com ; Microsoft Translator - https://www.bing.com/translator
Depression	şuga	Iduọ	mawuyacin	Google Translate - https://translate.google.com ; Microsoft Translator - https://www.bing.com/translator
Diarrhoea	Ìgbẹgbuuru	Afọ ọsịsa	cutar gudawa	Google Translate - https://translate.google.com ; Microsoft Translator - https://www.bing.com/translator
Fatigue	rirẹ	Ike ọgwụgwụ	gajiya	Google Translate - https://translate.google.com ; Microsoft Translator - https://www.bing.com/translator
Fever	iba	Ahụhụ	Fever	Google Translate - https://translate.google.com ; Microsoft Translator - https://www.bing.com/translator
Forgetfulness	gbagbe	echefu	mantuwa	Google Translate - https://translate.google.com ; Microsoft Translator - https://www.bing.com/translator
Headache	orififo	isi mgbu	ciwon kai	Google Translate - https://translate.google.com ; Microsoft Translator - https://www.bing.com/translator
Joint Pain(Rheumatism)	Joint Ìrora (làkúrègbé)	Joint Pain (Rheumatism)	da hadin gwiwa zafi(Rheumatism)	Google Translate - https://translate.google.com ; Microsoft Translator - https://www.bing.com/translator
Lung Infections	Lung àkóràn	Lung efe efe	Huhu cututtuka	Google Translate - https://translate.google.com ; Microsoft Translator - https://www.bing.com/translator
Muscle Aches	Isan irora	Akwara mgbu	tsoka zafi	Google Translate - https://translate.google.com ; Microsoft Translator - https://www.bing.com/translator
Nausea	Ríru	ọgbụgbọ	Tashin zuciya	Google Translate - https://translate.google.com ; Microsoft Translator - https://www.bing.com/translator
Night Sweats	ooru alẹ	Uwe mmiri abalị	rika zufa da dare	Google Translate - https://translate.google.com ; Microsoft Translator - https://www.bing.com/translator
Oral Itching	ẹnu nyún	ọnụ oko	baka ƙaiƙayi	Google Translate - https://translate.google.com ; Microsoft Translator - https://www.bing.com/translator
Recurrent Ear	Loorekoore Eti	Ntighari nti	dawowa Kunnen	Google Translate - https://translate.google.com ; Microsoft Translator - https://www.bing.com/translator
Sexual Dysfunction	Ibalopo alailoye	Mmekọahụ mmekọahụ	Jima'i tabarbarewa	Google Translate - https://translate.google.com ; Microsoft Translator - https://www.bing.com/translator
Skin Rash	Akpụkpọ anụ	Akpụ ọkụ ọkụ	Skin Rash	Google Translate - https://translate.google.com ; Microsoft Translator - https://www.bing.com/translator
Sore Throat	ọgbẹ ọfun	Akpịrị Akpịrị	ciwon makogwaro	Google Translate - https://translate.google.com ; Microsoft Translator - https://www.bing.com/translator
Stomach Upset	Ìyọnu inu	afo iwe iwe	Ciki kau	Google Translate - https://translate.google.com ; Microsoft Translator - https://www.bing.com/translator
Swollen Lymph Nodes (in the neck, or groin, or both)	wú omi-apa (ni ọrùn, tabi koto itan, tabi mejeeji)	aza Lymph (na n'olu, ma ọ bụ ukwu, ma ọ bụ ma)	kumbura Lymph nodes (a cikin wuyansa, ko makwancin gwaiwa, ko duka biyu)	Google Translate - https://translate.google.com ; Microsoft Translator - https://www.bing.com/translator
Ulcer on the Genitals	ọgbẹ lori awọn abe	ọnyá afọ na kenwe	miki a kan al'aurar	Google Translate - https://translate.google.com ; Microsoft Translator - https://www.bing.com/translator
Ulcers in the Mouth	ọgbẹ ni Enu	Ọnya na n'Ọnụ	Ulcer a bakin	Google Translate - https://translate.google.com ; Microsoft Translator - https://www.bing.com/translator
Vomiting	eebi	vomiting	aMAI	Google Translate - https://translate.google.com ; Microsoft Translator - https://www.bing.com/translator
Weight Loss	Isonu Isonu	Ebufu ibu	Rashin Lura	Google Translate - https://translate.google.com ; Microsoft Translator - https://www.bing.com/translator
Soreness of the Vagina	soreness ti awọn obo	Soreness nke ikpu	Soreness na Farji	Google Translate - https://translate.google.com ; Microsoft Translator - https://www.bing.com/translator
Pain in the Upper Right Abdomen	Ìrora ninu awọn Oke Right ikun	Pain na Upper Right afo	Pain a cikin Upper Dama ciki	Google Translate - https://translate.google.com ; Microsoft Translator - https://www.bing.com/translator
Missed periods (Amenorrhoea)	o padanu akoko (Amenorrhoea)	agbaghara oge (Amenorrhoea)	aka rasa lokutan (Amenorrhoea)	Google Translate - https://translate.google.com ; Microsoft Translator - https://www.bing.com/translator
Heavier or Lighter Periods	wuwo tabi fẹẹrẹfẹ akoko	arọ ma ọ bụ n'ihu n'ihu oge	mutum ko M lokaci	Google Translate - https://translate.google.com ; Microsoft Translator - https://www.bing.com/translator
Itching in the Vaginal Area	nyún ni abẹ Area	itching na mmamiri Area	itching a cikin azzakari cikin farji Area	Google Translate - https://translate.google.com ; Microsoft Translator - https://www.bing.com/translator
Lower Abdominal Pain	isale inu	ala abdominal mgbu	ƙananan ciki zafi	Google Translate - https://translate.google.com ; Microsoft Translator - https://www.bing.com/translator
Abnormal vaginal discharge	ajeji abẹ yosita	ndiiche mmamiri orùrù	mahaukaci farji sallama	Google Translate - https://translate.google.com ; Microsoft Translator - https://www.bing.com/translator
Gonorrhoea	Gonorrhea	gonorrhea	kabba da ciwon sanyi	Google Translate - https://translate.google.com ; Microsoft Translator - https://www.bing.com/translator
Painful Intercourse	irora ajọṣepọ	na-egbu mgbu mmekọahụ	m Ma'amala	Google Translate - https://translate.google.com ; Microsoft Translator - https://www.bing.com/translator
Painful Urination	irora Títọnìgbàgbogbo	na-egbu mgbu urination	Ƙarƙashin Ƙarfin Kai	Google Translate - https://translate.google.com ; Microsoft Translator - https://www.bing.com/translator
				Google Translate - https://translate.google.com ; Microsoft Translator - https://www.bing.com/translator
STEP ONE: FILL OUT BASIC INFORMATION	igbesẹ ONE: fọwọsi jade ipilẹ ALAYE	Nzọụkwụ otu: dejupụta isi ozi	Mataki DAYA: cika fitar BASIC BAYANIN	Google Translate - https://translate.google.com ; Microsoft Translator - https://www.bing.com/translator
This Diagnosis is for	Eleyi Okunfa jẹ fun	a Diagnosis bụ maka	Wannan ganewar asali ne dõmin	Google Translate - https://translate.google.com ; Microsoft Translator - https://www.bing.com/translator
Myself	Funrararẹ	Onwe m	Ni Kaina	Google Translate - https://translate.google.com ; Microsoft Translator - https://www.bing.com/translator
Someone else	Ẹnikan miran	Onye ọzọ	Wani	Google Translate - https://translate.google.com ; Microsoft Translator - https://www.bing.com/translator
				Google Translate - https://translate.google.com ; Microsoft Translator - https://www.bing.com/translator
Gender	Iseda	Okike	jinsi	Google Translate - https://translate.google.com ; Microsoft Translator - https://www.bing.com/translator
Pregnant	Aboyun	Ime	masu ciki	Google Translate - https://translate.google.com ; Microsoft Translator - https://www.bing.com/translator
Yes	Bẹẹni	Ee	Eh	Google Translate - https://translate.google.com ; Microsoft Translator - https://www.bing.com/translator
No	Bẹẹkọ	Mba	Babu	Google Translate - https://translate.google.com ; Microsoft Translator - https://www.bing.com/translator
				Google Translate - https://translate.google.com ; Microsoft Translator - https://www.bing.com/translator
STEP TWO: SELECT THE SYMPTOMS YOU ARE EXPERIENCING	igbesẹ MEJI: yan awọn àpẹẹrẹ O wa ni iriri	ntụpụ ụkwụ abụọ: Họrọ mgbaàmà ị na-enwe	Mataki na biyu: Select da aLAMOMIN kana fuskantar	Google Translate - https://translate.google.com ; Microsoft Translator - https://www.bing.com/translator
Search symptoms here...	Search aisan nibi ...	Search mgbaàmà ebe a ...	Search cututtuka a nan ...	Google Translate - https://translate.google.com ; Microsoft Translator - https://www.bing.com/translator
Mild	Ìwọnba	Nwayọọ	yãfẽwa	Google Translate - https://translate.google.com ; Microsoft Translator - https://www.bing.com/translator
Moderate	Dede	Na-agafeghị oke	Matsakaici	Google Translate - https://translate.google.com ; Microsoft Translator - https://www.bing.com/translator
Severe	Àìdá	Siri	tsananin	Google Translate - https://translate.google.com ; Microsoft Translator - https://www.bing.com/translator
Add	Fikun	tinye	ƙara	Google Translate - https://translate.google.com ; Microsoft Translator - https://www.bing.com/translator
Remove	Yọ kuro	wepụ	Cire	Google Translate - https://translate.google.com ; Microsoft Translator - https://www.bing.com/translator
				Google Translate - https://translate.google.com ; Microsoft Translator - https://www.bing.com/translator
STEP THREE: JUST OTHER FOLLOW UP QUESTIONS	igbesẹ KẸTA: JUST YATO tẹle soke IBEERE	ntụpụ ụkwụ ATỌ: fọrọ naanị ndị ọzọ Soro UP AJỤJỤ	Mataki UKU: da adalci sAURAN bi har TAMBAYOYI	Google Translate - https://translate.google.com ; Microsoft Translator - https://www.bing.com/translator
Do you have multiple sex partners	ṣe o ni ọpọ ibalopo awọn alabašepọ	ị nwere multiple mmekọahụ	Kuna da mahara kanJamau	Google Translate - https://translate.google.com ; Microsoft Translator - https://www.bing.com/translator
Have you shared unsterilized sharp objects; Needle, Clipper, etc.	se o pín unsterilized ohun ekan mimu; Abẹrẹ, Clipper, ati be be	ị na-akọrọ unsterilized nkọ akpọkwa; Agịga, mkpagide, wdg	Shin, kun raba unsterilized kaifi abubuwa. Needle, Clipper, da dai sauransu	Google Translate - https://translate.google.com ; Microsoft Translator - https://www.bing.com/translator
Do you have unprotected sex	Ṣe o ti pa ibalopo	Ị nwere unprotected mmekọahụ	Kuna sun unprotected jima'i	Google Translate - https://translate.google.com ; Microsoft Translator - https://www.bing.com/translator
Have you undergone unscreened blood transfusion	Nje o koja ṣawari ifa ẹjẹ fun	Ị agbanweela unscreened ọbara	Shin, ba ka halartar unscreened jini	Google Translate - https://translate.google.com ; Microsoft Translator - https://www.bing.com/translator
Are you aware about HIV/AIDS	o wa ti o mọ nipa arun gboògùn	Ị maara banyere HIV / AIDS	Shin kana da masaniyar game da cutar HIV / AIDS	Google Translate - https://translate.google.com ; Microsoft Translator - https://www.bing.com/translator
Do you take Aphrodiac drug(Sex stimulant)	Ṣe o ya Aphrodiac oògùn (ibalopo stimulant)	Ị na-Aphrodiac ọgwụ (Mmekọahụ stimulant)	Kuna dauki Aphrodiac miyagun ƙwayoyi (Jima'I stimulant)	Google Translate - https://translate.google.com ; Microsoft Translator - https://www.bing.com/translator
				Google Translate - https://translate.google.com ; Microsoft Translator - https://www.bing.com/translator
Get Result	Gba awọn abajade	Nweta ihe	Samu sakamakon	Google Translate - https://translate.google.com ; Microsoft Translator - https://www.bing.com/translator
Clear Data	Pa Data kuro	Kọwaa Data	bayyanannu Data	Google Translate - https://translate.google.com ; Microsoft Translator - https://www.bing.com/translator
